# Supplementary material for: The analysis of Modified Qing’ E Formula on the differential expression of exosomal miRNAs in the femoral head bone tissue of mice with steroid-induced ischemic necrosis of femoral head
Source: Front Endocrinol (Lausanne). 2022 Aug 10;13:954778. doi: 10.3389/fendo.2022.954778 (PMC9399624; doi:10.3389/fendo.2022.954778)
Supplement: Supplementary Table 1 — 597 predicted target genes. The Canonical SMILES numbers of the 34 active chemical components were entered into the Swiss Target Prediction database (http://www.swisstargetprediction.ch/) and their potential action targets against Homo sapiens were predicted according to their chemical structures. [file Table_1.xlsx]

## Sheet: Sheet1
Name	Canonical SMILES number	Gene
Licoflavone A	CC(=CCC1=CC2=C(C=C1O)OC(=CC2=O)C3=CC=C(C=C3)O)C	AKT1	PDE5A	ABCB1	PPARG	ALOX15	CYP19A1	PTPN1	CDK5R1	FLT3	CCNB3	ADORA1	CDK6	SYK	ABCC1	TTR	CSNK2A1	CYP1B1	AKR1B10	TNKS2	TNKS	BACE1	NAE1	AR	AKR1B1	ESR1	ESR2	GSK3B	PTPRS	AMY1A	GRK6	CFTR	CA7	CBR1	ALOX5	PARP1	HSD17B1	GLO1	MMP12	CD38	TOP1	ARG1	KDM4E	XDH	TYR	AHR	ESRRA	PFKFB3	ALK
Isopsoralen	C1=CC2=C(C=CO2)C3=C1C=CC(=O)O3	NFKB1	ACHE	CA3	CA6	CA14	CA4	CA13	CA5B	CA5A	CA2	CA7	CA1	CA12	CA9	ESR1	NQO1
Bavachin	CC(=CCC1=CC2=C(C=C1O)OC(CC2=O)C3=CC=C(C=C3)O)C	CES1	PPARG	CES2	CYP19A1	ESR2	PLA2G1B	ESR1	ABCG2	HSD17B1	CTSL	MAOB	ACHE	CYP1B1	BCHE	ADORA1	CA7	ADORA3	CA12	TAS2R31	BACE1	CBR1	PTGS1	ABCC1	CA4	ODC1	PTPN1	MMP13	SLC5A2	RXRA	PLA2G2A	MMP12	PLA2G5	HSD17B2	AURKA	SHBG	CCNB3	CDK2	GRM5	ROCK1	PDK1	SCD	ERN1	ME1	PIK3CA	HPGDS	SREBF2	CTSB	AKR1C3
Isobavachin	CC(=CCC1=C(C=CC2=C1OC(CC2=O)C3=CC=C(C=C3)O)O)C	ESR1	ESR2	ABCG2	CYP19A1	HSD17B1	CES1	RXRA	SLC5A2	BACE1	PPARG	PTGS1	ACHE	SHBG	BCHE	PLA2G1B	CES2	CA7	CA4	CBR1	CA12	MAOB	ADORA1	ADORA3	CTSL	TAS2R31	MMP12	AKR1B10	CYP1B1	PTPN1	ABCC1	MMP13	HSD17B2	EPHB4	POLB	PDE7A	PLA2G2A	PLA2G5	LCK	CLK1	DYRK1B	ADAM17	ODC1	CTSK	ALOX5	AKR1B1	GCGR	BRAF	ESRRA
Bavachinin	CC(=CCC1=CC2=C(C=C1OC)OC(CC2=O)C3=CC=C(C=C3)O)C	CES1	PPARG	CES2	CYP19A1	ESR2	ESR1	ABCG2	MAOB	CTSL	ADORA1	ADORA3	ACHE	HSD17B1	CA12	BCHE	PLA2G1B	SHBG	CBR1	ODC1	PTPN1	TAS2R31	BACE1	ABCC1	CA4	CYP1B1	PTGS1	CA7	MMP13	RXRA	ALDH2	ERN1	AKR1B10	SLC5A2	PLA2G5	MELK	AURKA	CTSB	S1PR3	S1PR1	ROCK2	SERPINE1	ACE	GCGR	CSNK1A1	BRAF	SCD	PLA2G2A	IKBKE
Adenosine	C1=NC(=C2C(=N1)N(C=N2)C3C(C(C(O3)CO)O)O)N	DPP4	ADORA1	ADORA2A	ADORA3	ADK	HSPA8	HSPA5	ADA	GAPDH	AHCY	EHMT1	EHMT2	MCL1	SETD7	EGFR	SRM	AMD1	PDCD4	SRC	ADORA2B	PNP	MAPK1	SLC29A1	SETD2	CARM1	PRMT1	DOT1L	P2RY1	P2RY11	SMS	GRK1	FBP1	MTAP	FHIT	KMT2A	SUV39H1	INMT	SMYD2	EZH2	EZH1	SETDB1	PNMT	DNMT3B	MAPKAPK2	HSPA1A	RARS	CCND1	CDA
Daidzin	C1=CC(=CC=C1C2=COC3=C(C2=O)C=CC(=C3)OC4C(C(C(C(O4)CO)O)O)O)O	ALDH2	IL2	TNF	CA1	CA12	CA9	CA2	AKR1B1	ADORA1	CA13	HSP90AA1	XDH
Citric acid	C(C(=O)O)C(CC(=O)O)(C(=O)O)O	ACLY	FDFT1	CHRNA7	EGLN1	HMGCR	SLC22A6
Licochalcone A	CC(C)(C=C)C1=C(C=C(C(=C1)C=CC(=O)C2=CC=C(C=C2)O)OC)O	ALOX5	PDPK1	ABCG2	AKR1B1	CYP19A1	MAOB	PTPN1	CHRNA7	BACE1	PTGS2	NOS2	APP	F3	PTGS1	TYR	SLC5A1	ODC1	ACHE	EGFR	SLC5A2	PDK1	KCNA3	PLA2G1B	MAOA	SLC29A1	ABCB1	NPY5R	MAPKAPK2	CTSD	THRA	THRB	HDAC6	HDAC8	HDAC1	HDAC3	PDGFRB	HDAC5	RPS6KB1	RET	MAPK14	MMP9	MMP8	CAPN1	HPGDS	NR1H4	ESRRB	HDAC7	HSP90AB1
D-Proline	C1CC(NC1)C(=O)O	GABRA3	GABRA2	SLC6A1	ACE	REN	GABRR1	EGLN1	ANPEP	GABBR2	F2	LTA4H	GABRB2	GABRG2
2-Pyrrolidinecarboxylic acid	C1CC(NC1)C(=O)O	GABRA3	GABRA2	SLC6A1	ACE	REN	GABRR1	EGLN1	ANPEP	GABBR2	F2	LTA4H	GABRB2	GABRG2	GABBR1
Maleamic Acid	C(=CC(=O)O)C(=O)N	BBOX1	FOLH1
Adenine	C1=NC2=NC=NC(=C2N1)N	ADORA2A	GDA	ADORA2B	CDK2	CCNE1
Trigonelline HCl	C[N+]1=CC=CC(=C1)C(=O)O.[Cl-]	TNFSF10	KHDRBS1	NUP62	GABPA	GPX4	GTF2H1	NFE2L2	DCTN4	SQSTM1	KEAP1	GABPA	HMOX1	NFE2L2	KEAP1	GABPA	NFE2L2
Glabridin	CC1(C=CC2=C(O1)C=CC3=C2OCC(C3)C4=C(C=C(C=C4)O)O)C	PTPN1	ODC1	ESR1	ESR2	MET	HTT	MMP1	ERN1	ALDH2	HSD17B3	CCNB3	CDK5R1	CHRNA7	TYR	TNKS2	TNKS	COMT	CASP3	HSD17B2	CASP7	GRIA1	AURKA	PIK3CD	PIK3CG	RAF1	BRAF	LCK	KDR	PIP4K2C	FLT3	LNPEP	PARP1	GCGR	HSD17B1	PDK1	GSK3A	VCP	CHEK1	KIT	TTR	SREBF2	CCND3	MBD2	TLR9	CTSS	BMP4	DYRK1A	RET
Trigonelline	C[N+]1=CC=CC(=C1)C(=O)[O-]	DDO	HCAR2
Licochalcone C	CC(=CCC1=C(C=CC(=C1OC)C=CC(=O)C2=CC=C(C=C2)O)O)C	ABCG2	CYP19A1	AKR1B1	PTPN1	ALOX5	MAOB	KCNA3	CHRNA7	PDPK1	PTGS2	NOS2	BACE1	APP	PTGS1	ABCB1	ODC1	HDAC6	HDAC1	F3	HDAC3	CHRM3	EGFR	PDE3A	PDE3B	MAPKAPK2	HDAC8	NAAA	MAOA	HDAC5	HDAC7	HDAC11	HDAC4	HDAC9	HDAC10	PDK1	CNR1	ACHE	MMP9	MMP8	NCOR2	SLC5A2	SLC29A1	KCNH2	PTPN11	PTPRCAP	MMP3	MMP16	MMP1
7-Hydroxycoumarin	C1=CC(=CC2=C1C=CC(=O)O2)O	CA12	CA9	EGFR	CA7	XDH	CA5A	CA2	CA3	HSD17B3	CA1	CA14	AKR1B1	MAOA	GPR35	CCND1	PDGFRB	FLT4	IGF1R	INSR	CDK2	PTK2	PLK1	CSNK2A1	MET	TEK	AKT1	BACE1	MAP3K8	EPHB4	HSPA1A	NUAK1	FGR	LYN	MB	MIF	RNASEH1	CYP1A2	DAO	GSR	NQO2	CA4	CA6	CA13	ESR1	ESR2	QDPR	PARP1	CCNE1
Quinic acid	C1C(C(C(CC1(C(=O)O)O)O)O)O	CHRNA7	FDFT1	NPC1L1	PTGER2	PTGFR	FNTA	NR1H4	G6PD	GPBAR1	HSD11B1	ACLY	AR	VDR	CYP19A1	POLB	CDC25A	AKR1B10	FABP4	PPARA	FABP3	FABP5	PPARD	FFAR1	FABP2	HSD11B2	HAO1	UGT2B7	SERPINA6	SHBG	HSD17B3	GABBR1	SLC22A6	GABRA2	FNTB	GABRB2	GABRG2
p-Hydroxybenzaldehyde	C1=CC(=CC=C1C=O)O	CA2	CA7	CA1	CA3	CA6	CA12	CA14	CA9	CA4	CA5B	CA5A	CA13	ERN1	COMT	ACHE	ALDH5A1	TYR	ABAT	FUT7
Liquiritin	C1C(OC2=C(C1=O)C=CC(=C2)O)C3=CC=C(C=C3)OC4C(C(C(C(O4)CO)O)O)O	CYP19A1	SLC5A1	SLC5A2	TYR	SLC5A4	ADORA1	EIF4A1	EPHX2	SLC28A3	PTGS1	MAOB	CYP1B1	ADORA3	TAS2R31	ABCC1	HSD17B1	SHBG	CBR1	MMP13	MMP12	ABCG2	CA12	ADORA2A	SRD5A1	PTPN2	ESR1	ESR2	MMP1	MMP7	MMP8	CA4	TERT	SLC29A1	AKR1B1	ADORA2B
Cinnamic acid	C1=CC=C(C=C1)C=CC(=O)O	HCAR2	CA2	CA1	AKR1B1	SLC16A1	TLR4	CA7	CA14	CA9	CA5B	CA5A	CA3	CA12	CA4	TRPA1	ALOX5	MMP9	MMP1	MMP2	PTPN1	CAPN2	CAPN1	DAO	ESR2	AKR1C1	AKR1B10	CHRNA7	AHR	MAOB	RNPEP	FOLH1	IDO1	KMO	CA6	EGFR
2-Aminoisobutyric acid	CC(C)(C(=O)O)N	SLC6A12	GABBR1
Ferulic acid	COC1=C(C=CC(=C1)C=CC(=O)O)O	CA2	CA7	CA1	CA6	CA12	CA14	CA9	CA5A	CA5B	MAOB	AKR1B1	ALOX5	MMP9	MMP1	MMP2	PTPN1	CA13	CA3	APP	NFE2L2	STAT3	HSD11B1	ESR2	CA4	TLR4	PTGS1	MET	CYP1A1	CYP1A2	NQO2	CYP1B1	CPA1	EGFR	PTGS2	TTR	KDM4E	KDM3A	KDM6B	FTO	KDM4A	KDM4C	TUBB1	RELA	FYN	LCK	SLC16A1	TLR9	AKR1B10
Pioglitazone	CCC1=CN=C(C=C1)CCOC2=CC=C(C=C2)CC3C(=O)NC(=O)S3	MAOB	CA2	PPARG	PPARA	ABCB11	TBXAS1	AGTR1	PPARD	HPGD	FFAR1	CSF1R	TRPV1	DHODH	EPHX2	GCK	BRS3	PDE10A	ADORA3	CDK9	ADRA2B	EGFR	SLC6A2	GSK3B	MCL1	ADORA1	LCK	SLC10A2	ERBB2	ADRB3	CYP3A4	PLA2G2A	CTSV	CTSL	AKR1C3	CASP3	MAPK14	CASP6	CASP7	CASP8	GHSR	BCL2L1	BCL2	CASP2
Isoxanthohumol	CC(=CCC1=C2C(=C(C=C1O)OC)C(=O)CC(O2)C3=CC=C(C=C3)O)C	CYP19A1	ESR1	ESR2	ABCG2	CES2	BACE1	PPARG	PTGS1	SLC5A2	PLA2G1B	CES1	RXRA	ACHE	HSD17B1	BCHE	ADORA1	ADORA3	TAS2R31	MAOB	CTSL	CA12	CA7	CA4	PTPN1	MMP13	CYP1B1	SHBG	CTSK	ODC1	ABCC1	POLB	PLA2G2A	PLA2G5	PLA2G10	MMP12	AKR1B10	ALOX5	KLK2	CBR1	ADAM17	MAPK8	CLK1	DYRK1B	AKR1B1	MMP3	NR1H4	MMP1	MMP8
(E)-Ferulic acid	COC1=C(C=CC(=C1)C=CC(=O)O)O	CA2	CA7	CA1	CA6	CA12	CA14	CA9	CA5A	CA5B	MAOB	AKR1B1	ALOX5	MMP9	MMP1	MMP2	PTPN1	CA13	CA3	APP	NFE2L2	STAT3	HSD11B1	ESR2	CA4	TLR4	PTGS1	MET	CYP1A1	CYP1A2	NQO2	CYP1B1	CPA1	EGFR	PTGS2	TTR	KDM4E	KDM3A	KDM6B	FTO	KDM4A	KDM4C	TUBB1	RELA	FYN	LCK	SLC16A1	TLR9	AKR1B10
4-Methylhippuric acid	CC1=CC=C(C=C1)C(=O)NCC(=O)O	CA12	CA9	SLC22A6	AKR1B1	NAAA	CCR3	ITGAL	CA2	HCAR2	ITGA2B	PAM	MME	ACE2	NQO2	GRK2	MMP12	MMP8	KMO	LCK	MLYCD	NOTUM	APEX1	ALPL	CDC25B	KDM2A	PHF8	KDM7A	TBXAS1	OXER1	SLC16A3	PARP10	REN	TAS1R3	ICAM1	ITGB2	TAS1R1	ITGB3
Jatrorrhizine hydrochloride	COC1=C(C2=C[N+]3=C(C=C2C=C1)C4=CC(=C(C=C4CC3)O)OC)OC.[Cl-]	AR	CALM3	ESR1	KCNH2	MAOA	MAOB	NOS2	PRSS1	PTGS1	PTGS2	RXRA	SDHB	MAPK14	NCOA2	CHEK1	CA2	PIM1	ACHE	CCNA2	PPARG	ESR2	GSK3B
4-Hydroxycoumarin	C1=CC=C2C(=C1)C(=CC(=O)O2)O	CA12	CA9	XDH	EGFR	CA7	CA1	CA6	CA14	CA4	CA13	CA5A	ESR1	MAOA	CA5B	HSD17B3	CA2	CA3	GPR35	ERBB2	CCND1	PDGFRB	FLT4	IGF1R	INSR	CDK2	AURKB	GSK3B	SRC	PTK2	KDR	PLK1	CSNK2A1	MET	PLK4	TEK	AKT1	AURKA	BACE1	MAP3K8	BRAF	EPHB4	HSPA1A	NUAK1	SQLE	FGR	LYN	GSR	SRD5A1
Betaine	C[N+](C)(C)CC(=O)[O-]	GLO1	CHDH	FGF21	PPARA	SLC6A12	LIPE	PPP2CA	MECP2	PPARG
Salicylic acid	C1=CC=C(C(=C1)C(=O)O)O	CA2	CA1	CA12	CA9	CA7	CA14	CA6	CA3	CA4	CA5B	CA5A	CA13	LDHA	LDHB	ERN1	AKR1C2	AKR1C1	HDAC6	HDAC8	DPP4	FUT7	DAO	ESR2	ALB	MCL1
Dihydrotanshinone I	CC1COC2=C1C(=O)C(=O)C3=C2C=CC4=C(C=CC=C43)C	AKR1B1	ACHE	CES1	PTPN6	CES2	PTPN11	STAT3	IDO1	MALT1	KDM4E	TDP2	DUSP1	PTPRC	CDC25B	GABRB3	TGM2	KDR	CA12	CA9	ADORA3	ERBB2	EGFR	ALOX15	GRM5	MAPK8	CASP3	CASP7	ADAM17	ADORA1	CCNE2	GABRA2	CDK5R1	HTR2B	HTR2C	HTR7	NAAA	SIRT2	PLAUR	PTPN1	ADORA2A	ADORA2B	GCK	TOP2A	ALPL	ALDH2	HRH3	ALDH1A1	ALDH3A1
L(+)-Leucinol	CC(C)CC(CO)N	KDM1A	PNMT	SPHK1	ANPEP	ADRA2A	ADRA2B	ADRA1A
[truncated: 61 more columns]
