# Supplementary material for: The analysis of Modified Qing’ E Formula on the differential expression of exosomal miRNAs in the femoral head bone tissue of mice with steroid-induced ischemic necrosis of femoral head
Source: Front Endocrinol (Lausanne). 2022 Aug 10;13:954778. doi: 10.3389/fendo.2022.954778 (PMC9399624; doi:10.3389/fendo.2022.954778)
Supplement: Supplementary Table 2 — 354 genes in PI3K-Akt signaling pathway. All targets of PI3K-Akt signaling pathway were downloaded from the KEGG database (http://www.genome.jp/kegg/). A total of 354 pathway targets were obtained. [file Table_2.xlsx]

## Sheet: Sheet1
KEGG database ID	Abbreviation	Full name
1950	EGF	epidermal growth factor [KO:K04357]
7039	TGFA	transforming growth factor alpha [KO:K08774]
2069	EREG	epiregulin [KO:K09784]
374	AREG	amphiregulin [KO:K09782]
2246	FGF1	fibroblast growth factor 1 [KO:K18496]
2247	FGF2	fibroblast growth factor 2 [KO:K18497]
2248	FGF3	fibroblast growth factor 3 [KO:K04358]
2249	FGF4	fibroblast growth factor 4 [KO:K04358]
8822	FGF17	fibroblast growth factor 17 [KO:K04358]
2251	FGF6	fibroblast growth factor 6 [KO:K04358]
2252	FGF7	fibroblast growth factor 7 [KO:K04358]
2253	FGF8	fibroblast growth factor 8 [KO:K04358]
2254	FGF9	fibroblast growth factor 9 [KO:K04358]
2255	FGF10	fibroblast growth factor 10 [KO:K04358]
8823	FGF16	fibroblast growth factor 16 [KO:K04358]
2250	FGF5	fibroblast growth factor 5 [KO:K04358]
8817	FGF18	fibroblast growth factor 18 [KO:K04358]
26281	FGF20	fibroblast growth factor 20 [KO:K04358]
27006	FGF22	fibroblast growth factor 22 [KO:K04358]
9965	FGF19	fibroblast growth factor 19 [KO:K22603]
26291	FGF21	fibroblast growth factor 21 [KO:K22429]
8074	FGF23	fibroblast growth factor 23 [KO:K22428]
4803	NGF	nerve growth factor [KO:K02582]
627	BDNF	brain derived neurotrophic factor [KO:K04355]
4908	NTF3	neurotrophin 3 [KO:K04356]
4909	NTF4	neurotrophin 4 [KO:K12457]
3630	INS	insulin [KO:K04526]
3479	IGF1	insulin like growth factor 1 [KO:K05459]
3481	IGF2	insulin like growth factor 2 [KO:K13769]
5154	PDGFA	platelet derived growth factor subunit A [KO:K04359]
5155	PDGFB	platelet derived growth factor subunit B [KO:K17386]
56034	PDGFC	platelet derived growth factor C [KO:K05450]
80310	PDGFD	platelet derived growth factor D [KO:K05450]
1435	CSF1	colony stimulating factor 1 [KO:K05453]
4254	KITLG	KIT ligand [KO:K05461]
2323	FLT3LG	fms related receptor tyrosine kinase 3 ligand [KO:K05454]
7422	VEGFA	vascular endothelial growth factor A [KO:K05448]
7423	VEGFB	vascular endothelial growth factor B [KO:K16858]
5228	PGF	placental growth factor [KO:K16859]
7424	VEGFC	vascular endothelial growth factor C [KO:K05449]
2277	VEGFD	vascular endothelial growth factor D [KO:K05449]
3082	HGF	hepatocyte growth factor [KO:K05460]
284	ANGPT1	angiopoietin 1 [KO:K05465]
285	ANGPT2	angiopoietin 2 [KO:K05466]
51378	ANGPT4	angiopoietin 4 [KO:K05467]
1942	EFNA1	ephrin A1 [KO:K05462]
1943	EFNA2	ephrin A2 [KO:K05462]
1944	EFNA3	ephrin A3 [KO:K05462]
1945	EFNA4	ephrin A4 [KO:K05462]
1946	EFNA5	ephrin A5 [KO:K05462]
1956	EGFR	epidermal growth factor receptor [KO:K04361] [EC:2.7.10.1]
2064	ERBB2	erb-b2 receptor tyrosine kinase 2 [KO:K05083] [EC:2.7.10.1]
2065	ERBB3	erb-b2 receptor tyrosine kinase 3 [KO:K05084] [EC:2.7.10.1]
2066	ERBB4	erb-b2 receptor tyrosine kinase 4 [KO:K05085] [EC:2.7.10.1]
2260	FGFR1	fibroblast growth factor receptor 1 [KO:K04362] [EC:2.7.10.1]
2263	FGFR2	fibroblast growth factor receptor 2 [KO:K05093] [EC:2.7.10.1]
2261	FGFR3	fibroblast growth factor receptor 3 [KO:K05094] [EC:2.7.10.1]
2264	FGFR4	fibroblast growth factor receptor 4 [KO:K05095] [EC:2.7.10.1]
4804	NGFR	nerve growth factor receptor [KO:K02583]
4914	NTRK1	neurotrophic receptor tyrosine kinase 1 [KO:K03176] [EC:2.7.10.1]
4915	NTRK2	neurotrophic receptor tyrosine kinase 2 [KO:K04360] [EC:2.7.10.1]
3643	INSR	insulin receptor [KO:K04527] [EC:2.7.10.1]
3480	IGF1R	insulin like growth factor 1 receptor [KO:K05087] [EC:2.7.10.1]
5156	PDGFRA	platelet derived growth factor receptor alpha [KO:K04363] [EC:2.7.10.1]
5159	PDGFRB	platelet derived growth factor receptor beta [KO:K05089] [EC:2.7.10.1]
1436	CSF1R	colony stimulating factor 1 receptor [KO:K05090] [EC:2.7.10.1]
3815	KIT	KIT proto-oncogene, receptor tyrosine kinase [KO:K05091] [EC:2.7.10.1]
2322	FLT3	fms related receptor tyrosine kinase 3 [KO:K05092] [EC:2.7.10.1]
2321	FLT1	fms related receptor tyrosine kinase 1 [KO:K05096] [EC:2.7.10.1]
2324	FLT4	fms related receptor tyrosine kinase 4 [KO:K05097] [EC:2.7.10.1]
3791	KDR	kinase insert domain receptor [KO:K05098] [EC:2.7.10.1]
4233	MET	MET proto-oncogene, receptor tyrosine kinase [KO:K05099] [EC:2.7.10.1]
7010	TEK	TEK receptor tyrosine kinase [KO:K05121] [EC:2.7.10.1]
1969	EPHA2	EPH receptor A2 [KO:K05103] [EC:2.7.10.1]
2885	GRB2	growth factor receptor bound protein 2 [KO:K04364]
6654	SOS1	SOS Ras/Rac guanine nucleotide exchange factor 1 [KO:K03099]
6655	SOS2	SOS Ras/Rho guanine nucleotide exchange factor 2 [KO:K03099]
3265	HRAS	HRas proto-oncogene, GTPase [KO:K02833]
3845	KRAS	KRAS proto-oncogene, GTPase [KO:K07827]
4893	NRAS	NRAS proto-oncogene, GTPase [KO:K07828]
5894	RAF1	Raf-1 proto-oncogene, serine/threonine kinase [KO:K04366] [EC:2.7.11.1]
5604	MAP2K1	mitogen-activated protein kinase kinase 1 [KO:K04368] [EC:2.7.12.2]
5605	MAP2K2	mitogen-activated protein kinase kinase 2 [KO:K04369] [EC:2.7.12.2]
5594	MAPK1	mitogen-activated protein kinase 1 [KO:K04371] [EC:2.7.11.24]
5595	MAPK3	mitogen-activated protein kinase 3 [KO:K04371] [EC:2.7.11.24]
3667	IRS1	insulin receptor substrate 1 [KO:K16172]
7097	TLR2	toll like receptor 2 [KO:K10159]
7099	TLR4	toll like receptor 4 [KO:K10160]
5879	RAC1	Rac family small GTPase 1 [KO:K04392]
102723407	IGH	immunoglobulin heavy variable 4-38-2-like [KO:K06856]
6850	SYK	spleen associated tyrosine kinase [KO:K05855] [EC:2.7.10.2]
930	CD19	CD19 molecule [KO:K06465]
118788	PIK3AP1	phosphoinositide-3-kinase adaptor protein 1 [KO:K12230]
2688	GH1	growth hormone 1 [KO:K05438]
2689	GH2	growth hormone 2 [KO:K05438]
1442	CSH1	chorionic somatomammotropin hormone 1 [KO:K05438]
1443	CSH2	chorionic somatomammotropin hormone 2 [KO:K05438]
5617	PRL	prolactin [KO:K05439]
5008	OSM	oncostatin M [KO:K05418]
3558	IL2	interleukin 2 [KO:K05429]
3562	IL3	interleukin 3 [KO:K04736]
3569	IL6	interleukin 6 [KO:K05405]
3565	IL4	interleukin 4 [KO:K05430]
3574	IL7	interleukin 7 [KO:K05431]
3439	IFNA1	interferon alpha 1 [KO:K05414]
3440	IFNA2	interferon alpha 2 [KO:K05414]
3441	IFNA4	interferon alpha 4 [KO:K05414]
3442	IFNA5	interferon alpha 5 [KO:K05414]
3443	IFNA6	interferon alpha 6 [KO:K05414]
3444	IFNA7	interferon alpha 7 [KO:K05414]
3445	IFNA8	interferon alpha 8 [KO:K05414]
3446	IFNA10	interferon alpha 10 [KO:K05414]
3447	IFNA13	interferon alpha 13 [KO:K05414]
3448	IFNA14	interferon alpha 14 [KO:K05414]
3449	IFNA16	interferon alpha 16 [KO:K05414]
3451	IFNA17	interferon alpha 17 [KO:K05414]
3452	IFNA21	interferon alpha 21 [KO:K05414]
3456	IFNB1	interferon beta 1 [KO:K05415]
2056	EPO	erythropoietin [KO:K05437]
1440	CSF3	colony stimulating factor 3 [KO:K05423]
2690	GHR	growth hormone receptor [KO:K05080]
5618	PRLR	prolactin receptor [KO:K05081]
9180	OSMR	oncostatin M receptor [KO:K05057]
3559	IL2RA	interleukin 2 receptor subunit alpha [KO:K05068]
3560	IL2RB	interleukin 2 receptor subunit beta [KO:K05069]
3561	IL2RG	interleukin 2 receptor subunit gamma [KO:K05070]
3563	IL3RA	interleukin 3 receptor subunit alpha [KO:K04737]
3570	IL6R	interleukin 6 receptor [KO:K05055]
3566	IL4R	interleukin 4 receptor [KO:K05071]
3575	IL7R	interleukin 7 receptor [KO:K05072]
3454	IFNAR1	interferon alpha and beta receptor subunit 1 [KO:K05130]
3455	IFNAR2	interferon alpha and beta receptor subunit 2 [KO:K05131]
2057	EPOR	erythropoietin receptor [KO:K05079]
1441	CSF3R	colony stimulating factor 3 receptor [KO:K05061]
3716	JAK1	Janus kinase 1 [KO:K11217] [EC:2.7.10.2]
3717	JAK2	Janus kinase 2 [KO:K04447] [EC:2.7.10.2]
3718	JAK3	Janus kinase 3 [KO:K11218] [EC:2.7.10.2]
1277	COL1A1	collagen type I alpha 1 chain [KO:K06236]
1278	COL1A2	collagen type I alpha 2 chain [KO:K06236]
1280	COL2A1	collagen type II alpha 1 chain [KO:K19719]
1284	COL4A2	collagen type IV alpha 2 chain [KO:K06237]
1286	COL4A4	collagen type IV alpha 4 chain [KO:K06237]
1288	COL4A6	collagen type IV alpha 6 chain [KO:K06237]
1282	COL4A1	collagen type IV alpha 1 chain [KO:K06237]
1287	COL4A5	collagen type IV alpha 5 chain [KO:K06237]
1285	COL4A3	collagen type IV alpha 3 chain [KO:K06237]
1291	COL6A1	collagen type VI alpha 1 chain [KO:K06238]
1292	COL6A2	collagen type VI alpha 2 chain [KO:K06238]
1293	COL6A3	collagen type VI alpha 3 chain [KO:K06238]
131873	COL6A6	collagen type VI alpha 6 chain [KO:K06238]
256076	COL6A5	collagen type VI alpha 5 chain [KO:K06238]
1297	COL9A1	collagen type IX alpha 1 chain [KO:K08131]
1298	COL9A2	collagen type IX alpha 2 chain [KO:K08131]
1299	COL9A3	collagen type IX alpha 3 chain [KO:K08131]
284217	LAMA1	laminin subunit alpha 1 [KO:K05637]
3908	LAMA2	laminin subunit alpha 2 [KO:K05637]
3909	LAMA3	laminin subunit alpha 3 [KO:K06240]
3911	LAMA5	laminin subunit alpha 5 [KO:K06240]
3910	LAMA4	laminin subunit alpha 4 [KO:K06241]
3912	LAMB1	laminin subunit beta 1 [KO:K05636]
3913	LAMB2	laminin subunit beta 2 [KO:K06243]
3914	LAMB3	laminin subunit beta 3 [KO:K06244]
22798	LAMB4	laminin subunit beta 4 [KO:K06245]
3915	LAMC1	laminin subunit gamma 1 [KO:K05635]
3918	LAMC2	laminin subunit gamma 2 [KO:K06246]
10319	LAMC3	laminin subunit gamma 3 [KO:K06247]
1101	CHAD	chondroadherin [KO:K06248]
5649	RELN	reelin [KO:K06249] [EC:3.4.21.-]
7057	THBS1	thrombospondin 1 [KO:K16857]
1311	COMP	cartilage oligomeric matrix protein [KO:K04659]
7058	THBS2	thrombospondin 2 [KO:K04659]
7059	THBS3	thrombospondin 3 [KO:K04659]
7060	THBS4	thrombospondin 4 [KO:K04659]
2335	FN1	fibronectin 1 [KO:K05717]
6696	SPP1	secreted phosphoprotein 1 [KO:K06250]
7448	VTN	vitronectin [KO:K06251]
3371	TNC	tenascin C [KO:K06252]
63923	TNN	tenascin N [KO:K06252]
7143	TNR	tenascin R [KO:K06252]
7148	TNXB	tenascin XB [KO:K06252]
7450	VWF	von Willebrand factor [KO:K03900]
3381	IBSP	integrin binding sialoprotein [KO:K06253]
3672	ITGA1	integrin subunit alpha 1 [KO:K06480]
3673	ITGA2	integrin subunit alpha 2 [KO:K06481]
3674	ITGA2B	integrin subunit alpha 2b [KO:K06476]
3675	ITGA3	integrin subunit alpha 3 [KO:K06482]
3676	ITGA4	integrin subunit alpha 4 [KO:K06483]
3678	ITGA5	integrin subunit alpha 5 [KO:K06484]
3655	ITGA6	integrin subunit alpha 6 [KO:K06485]
3679	ITGA7	integrin subunit alpha 7 [KO:K06583]
8516	ITGA8	integrin subunit alpha 8 [KO:K06584]
3680	ITGA9	integrin subunit alpha 9 [KO:K06585]
8515	ITGA10	integrin subunit alpha 10 [KO:K06586]
22801	ITGA11	integrin subunit alpha 11 [KO:K06587]
3685	ITGAV	integrin subunit alpha V [KO:K06487]
3688	ITGB1	integrin subunit beta 1 [KO:K05719]
3690	ITGB3	integrin subunit beta 3 [KO:K06493]
3691	ITGB4	integrin subunit beta 4 [KO:K06525]
3693	ITGB5	integrin subunit beta 5 [KO:K06588]
3694	ITGB6	integrin subunit beta 6 [KO:K06589]
3695	ITGB7	integrin subunit beta 7 [KO:K06590]
3696	ITGB8	integrin subunit beta 8 [KO:K06591]
5747	PTK2	protein tyrosine kinase 2 [KO:K05725] [EC:2.7.10.2]
5290	PIK3CA	phosphatidylinositol-4,5-bisphosphate 3-kinase catalytic subunit alpha [KO:K00922] [EC:2.7.1.153]
5293	PIK3CD	phosphatidylinositol-4,5-bisphosphate 3-kinase catalytic subunit delta [KO:K00922] [EC:2.7.1.153]
5291	PIK3CB	phosphatidylinositol-4,5-bisphosphate 3-kinase catalytic subunit beta [KO:K00922] [EC:2.7.1.153]
5295	PIK3R1	phosphoinositide-3-kinase regulatory subunit 1 [KO:K02649]
5296	PIK3R2	phosphoinositide-3-kinase regulatory subunit 2 [KO:K02649]
8503	PIK3R3	phosphoinositide-3-kinase regulatory subunit 3 [KO:K02649]
2149	F2R	coagulation factor II thrombin receptor [KO:K03914]
1128	CHRM1	cholinergic receptor muscarinic 1 [KO:K04129]
1129	CHRM2	cholinergic receptor muscarinic 2 [KO:K04130]
1902	LPAR1	lysophosphatidic acid receptor 1 [KO:K04289]
9170	LPAR2	lysophosphatidic acid receptor 2 [KO:K04291]
23566	LPAR3	lysophosphatidic acid receptor 3 [KO:K04294]
2846	LPAR4	lysophosphatidic acid receptor 4 [KO:K04275]
57121	LPAR5	lysophosphatidic acid receptor 5 [KO:K08390]
10161	LPAR6	lysophosphatidic acid receptor 6 [KO:K04273]
2782	GNB1	G protein subunit beta 1 [KO:K04536]
2783	GNB2	G protein subunit beta 2 [KO:K04537]
2784	GNB3	G protein subunit beta 3 [KO:K07825]
59345	GNB4	G protein subunit beta 4 [KO:K04538]
10681	GNB5	G protein subunit beta 5 [KO:K04539]
54331	GNG2	G protein subunit gamma 2 [KO:K07826]
2785	GNG3	G protein subunit gamma 3 [KO:K04540]
2786	GNG4	G protein subunit gamma 4 [KO:K04541]
2787	GNG5	G protein subunit gamma 5 [KO:K04542]
2788	GNG7	G protein subunit gamma 7 [KO:K04543]
94235	GNG8	G protein subunit gamma 8 [KO:K04544]
2790	GNG10	G protein subunit gamma 10 [KO:K04545]
2791	GNG11	G protein subunit gamma 11 [KO:K04546]
55970	GNG12	G protein subunit gamma 12 [KO:K04347]
51764	GNG13	G protein subunit gamma 13 [KO:K04547]
2792	GNGT1	G protein subunit gamma transducin 1 [KO:K04548]
2793	GNGT2	G protein subunit gamma transducin 2 [KO:K04549]
5294	PIK3CG	phosphatidylinositol-4,5-bisphosphate 3-kinase catalytic subunit gamma [KO:K21289] [EC:2.7.1.153]
23533	PIK3R5	phosphoinositide-3-kinase regulatory subunit 5 [KO:K21290]
146850	PIK3R6	phosphoinositide-3-kinase regulatory subunit 6 [KO:K21290]
5170	PDPK1	3-phosphoinositide dependent protein kinase 1 [KO:K06276] [EC:2.7.11.1]
6794	STK11	serine/threonine kinase 11 [KO:K07298] [EC:2.7.11.1]
5562	PRKAA1	protein kinase AMP-activated catalytic subunit alpha 1 [KO:K07198] [EC:2.7.11.11]
5563	PRKAA2	protein kinase AMP-activated catalytic subunit alpha 2 [KO:K07198] [EC:2.7.11.11]
54541	DDIT4	DNA damage inducible transcript 4 [KO:K08270]
7248	TSC1	TSC complex subunit 1 [KO:K07206]
7249	TSC2	TSC complex subunit 2 [KO:K07207]
6009	RHEB	Ras homolog, mTORC1 binding [KO:K07208]
64223	MLST8	MTOR associated protein, LST8 homolog [KO:K08266]
2475	MTOR	mechanistic target of rapamycin kinase [KO:K07203] [EC:2.7.11.1]
57521	RPTOR	regulatory associated protein of MTOR complex 1 [KO:K07204]
1978	EIF4EBP1	eukaryotic translation initiation factor 4E binding protein 1 [KO:K07205]
1977	EIF4E	eukaryotic translation initiation factor 4E [KO:K03259]
9470	EIF4E2	eukaryotic translation initiation factor 4E family member 2 [KO:K03259]
253314	EIF4E1B	eukaryotic translation initiation factor 4E family member 1B [KO:K03259]
6198	RPS6KB1	ribosomal protein S6 kinase B1 [KO:K04688] [EC:2.7.11.1]
6199	RPS6KB2	ribosomal protein S6 kinase B2 [KO:K04688] [EC:2.7.11.1]
1975	EIF4B	eukaryotic translation initiation factor 4B [KO:K03258]
6194	RPS6	ribosomal protein S6 [KO:K02991]
5578	PRKCA	protein kinase C alpha [KO:K02677] [EC:2.7.11.13]
5585	PKN1	protein kinase N1 [KO:K06071] [EC:2.7.11.13]
5586	PKN2	protein kinase N2 [KO:K23691] [EC:2.7.11.13]
29941	PKN3	protein kinase N3 [KO:K23692] [EC:2.7.11.13]
6446	SGK1	serum/glucocorticoid regulated kinase 1 [KO:K13302] [EC:2.7.11.1]
10110	SGK2	serum/glucocorticoid regulated kinase 2 [KO:K13303] [EC:2.7.11.1]
23678	SGK3	serum/glucocorticoid regulated kinase family member 3 [KO:K13304] [EC:2.7.11.1]
100533105	C8orf44-SGK3	C8orf44-SGK3 readthrough [KO:K13304] [EC:2.7.11.1]
207	AKT1	AKT serine/threonine kinase 1 [KO:K04456] [EC:2.7.11.1]
208	AKT2	AKT serine/threonine kinase 2 [KO:K04456] [EC:2.7.11.1]
10000	AKT3	AKT serine/threonine kinase 3 [KO:K04456] [EC:2.7.11.1]
9223	MAGI1	membrane associated guanylate kinase, WW and PDZ domain containing 1 [KO:K05631]
9863	MAGI2	membrane associated guanylate kinase, WW and PDZ domain containing 2 [KO:K05629]
5728	PTEN	phosphatase and tensin homolog [KO:K01110] [EC:3.1.3.16 3.1.3.48 3.1.3.67]
117145	THEM4	thioesterase superfamily member 4 [KO:K16339] [EC:3.1.2.2]
5515	PPP2CA	protein phosphatase 2 catalytic subunit alpha [KO:K04382] [EC:3.1.3.16]
5516	PPP2CB	protein phosphatase 2 catalytic subunit beta [KO:K04382] [EC:3.1.3.16]
5519	PPP2R1B	protein phosphatase 2 scaffold subunit Abeta [KO:K03456]
5518	PPP2R1A	protein phosphatase 2 scaffold subunit Aalpha [KO:K03456]
5520	PPP2R2A	protein phosphatase 2 regulatory subunit Balpha [KO:K04354]
5521	PPP2R2B	protein phosphatase 2 regulatory subunit Bbeta [KO:K04354]
5522	PPP2R2C	protein phosphatase 2 regulatory subunit Bgamma [KO:K04354]
55844	PPP2R2D	protein phosphatase 2 regulatory subunit Bdelta [KO:K04354]
28227	PPP2R3B	protein phosphatase 2 regulatory subunit B''beta [KO:K11583]
55012	PPP2R3C	protein phosphatase 2 regulatory subunit B''gamma [KO:K11583]
5523	PPP2R3A	protein phosphatase 2 regulatory subunit B''alpha [KO:K11583]
5526	PPP2R5B	protein phosphatase 2 regulatory subunit B'beta [KO:K11584]
5527	PPP2R5C	protein phosphatase 2 regulatory subunit B'gamma [KO:K11584]
5528	PPP2R5D	protein phosphatase 2 regulatory subunit B'delta [KO:K11584]
5529	PPP2R5E	protein phosphatase 2 regulatory subunit B'epsilon [KO:K11584]
5525	PPP2R5A	protein phosphatase 2 regulatory subunit B'alpha [KO:K11584]
3320	HSP90AA1	heat shock protein 90 alpha family class A member 1 [KO:K04079]
3326	HSP90AB1	heat shock protein 90 alpha family class B member 1 [KO:K04079]
7184	HSP90B1	heat shock protein 90 beta family member 1 [KO:K09487]
11140	CDC37	cell division cycle 37, HSP90 cochaperone [KO:K09554]
200186	CRTC2	CREB regulated transcription coactivator 2 [KO:K16333]
23239	PHLPP1	PH domain and leucine rich repeat protein phosphatase 1 [KO:K16340] [EC:3.1.3.16]
23035	PHLPP2	PH domain and leucine rich repeat protein phosphatase 2 [KO:K16340] [EC:3.1.3.16]
8115	TCL1A	TCL1 family AKT coactivator A [KO:K10167]
9623	TCL1B	TCL1 family AKT coactivator B [KO:K16836]
4515	MTCP1	mature T cell proliferation 1 [KO:K16837]
4846	NOS3	nitric oxide synthase 3 [KO:K13242] [EC:1.14.13.39]
672	BRCA1	BRCA1 DNA repair associated [KO:K10605] [EC:2.3.2.27]
2932	GSK3B	glycogen synthase kinase 3 beta [KO:K03083] [EC:2.7.11.26]
2998	GYS2	glycogen synthase 2 [KO:K00693] [EC:2.4.1.11]
2997	GYS1	glycogen synthase 1 [KO:K00693] [EC:2.4.1.11]
5105	PCK1	phosphoenolpyruvate carboxykinase 1 [KO:K01596] [EC:4.1.1.32]
5106	PCK2	phosphoenolpyruvate carboxykinase 2, mitochondrial [KO:K01596] [EC:4.1.1.32]
2538	G6PC1	glucose-6-phosphatase catalytic subunit 1 [KO:K01084] [EC:3.1.3.9]
57818	G6PC2	glucose-6-phosphatase catalytic subunit 2 [KO:K01084] [EC:3.1.3.9]
92579	G6PC3	glucose-6-phosphatase catalytic subunit 3 [KO:K01084] [EC:3.1.3.9]
4609	MYC	MYC proto-oncogene, bHLH transcription factor [KO:K04377]
595	CCND1	cyclin D1 [KO:K04503]
1026	CDKN1A	cyclin dependent kinase inhibitor 1A [KO:K06625]
1027	CDKN1B	cyclin dependent kinase inhibitor 1B [KO:K06624]
1017	CDK2	cyclin dependent kinase 2 [KO:K02206] [EC:2.7.11.22]
1019	CDK4	cyclin dependent kinase 4 [KO:K02089] [EC:2.7.11.22]
1021	CDK6	cyclin dependent kinase 6 [KO:K02091] [EC:2.7.11.22]
894	CCND2	cyclin D2 [KO:K10151]
896	CCND3	cyclin D3 [KO:K10152]
898	CCNE1	cyclin E1 [KO:K06626]
9134	CCNE2	cyclin E2 [KO:K06626]
2309	FOXO3	forkhead box O3 [KO:K09408]
5934	RBL2	RB transcriptional corepressor like 2 [KO:K16332]
356	FASLG	Fas ligand [KO:K04389]
10018	BCL2L11	BCL2 like 11 [KO:K16341]
7534	YWHAZ	tyrosine 3-monooxygenase/tryptophan 5-monooxygenase activation protein zeta [KO:K16197]
7529	YWHAB	tyrosine 3-monooxygenase/tryptophan 5-monooxygenase activation protein beta [KO:K16197]
10971	YWHAQ	tyrosine 3-monooxygenase/tryptophan 5-monooxygenase activation protein theta [KO:K16197]
7531	YWHAE	tyrosine 3-monooxygenase/tryptophan 5-monooxygenase activation protein epsilon [KO:K06630]
7533	YWHAH	tyrosine 3-monooxygenase/tryptophan 5-monooxygenase activation protein eta [KO:K16198]
7532	YWHAG	tyrosine 3-monooxygenase/tryptophan 5-monooxygenase activation protein gamma [KO:K16198]
572	BAD	BCL2 associated agonist of cell death [KO:K02158]
598	BCL2L1	BCL2 like 1 [KO:K04570]
596	BCL2	BCL2 apoptosis regulator [KO:K02161]
842	CASP9	caspase 9 [KO:K04399] [EC:3.4.22.62]
1385	CREB1	cAMP responsive element binding protein 1 [KO:K05870]
1386	ATF2	activating transcription factor 2 [KO:K04450]
468	ATF4	activating transcription factor 4 [KO:K04374]
10488	CREB3	cAMP responsive element binding protein 3 [KO:K09048]
90993	CREB3L1	cAMP responsive element binding protein 3 like 1 [KO:K09048]
64764	CREB3L2	cAMP responsive element binding protein 3 like 2 [KO:K09048]
84699	CREB3L3	cAMP responsive element binding protein 3 like 3 [KO:K09048]
148327	CREB3L4	cAMP responsive element binding protein 3 like 4 [KO:K09048]
9586	CREB5	cAMP responsive element binding protein 5 [KO:K09047]
1388	ATF6B	activating transcription factor 6 beta [KO:K09049]
4170	MCL1	MCL1 apoptosis regulator, BCL2 family member [KO:K02539]
6256	RXRA	retinoid X receptor alpha [KO:K08524]
3164	NR4A1	nuclear receptor subfamily 4 group A member 1 [KO:K04465]
8517	IKBKG	inhibitor of nuclear factor kappa B kinase regulatory subunit gamma [KO:K07210]
1147	CHUK	component of inhibitor of nuclear factor kappa B kinase complex [KO:K04467] [EC:2.7.11.10]
3551	IKBKB	inhibitor of nuclear factor kappa B kinase subunit beta [KO:K07209] [EC:2.7.11.10]
5970	RELA	RELA proto-oncogene, NF-kB subunit [KO:K04735]
4790	NFKB1	nuclear factor kappa B subunit 1 [KO:K02580]
4602	MYB	MYB proto-oncogene, transcription factor [KO:K09420]
4193	MDM2	MDM2 proto-oncogene [KO:K06643] [EC:2.3.2.27]
7157	TP53	tumor protein p53 [KO:K04451]
