# Supplementary material for: The analysis of Modified Qing’ E Formula on the differential expression of exosomal miRNAs in the femoral head bone tissue of mice with steroid-induced ischemic necrosis of femoral head
Source: Front Endocrinol (Lausanne). 2022 Aug 10;13:954778. doi: 10.3389/fendo.2022.954778 (PMC9399624; doi:10.3389/fendo.2022.954778)
Supplement: Supplementary Table 3 — 62 key targets for MQEF to exert anti-INFH through the PI3K-Akt signaling pathway. The intersection of 354 targets in the PI3K-Akt pathway with 597 targets in the MQEF were obtained by drawing Venn diagrams from the R package (Venn Diagram). [file Table_3.xlsx]

## Sheet: Sheet1
Intersection	Number	Gene symbol	Gene ID	Tax ID	Description	Name	Degree
AKT1	1	AKT1	207	H. sapiens	AKT serine/threonine kinase 1	AKT1	52
BCL2	2	BCL2	596	H. sapiens	BCL2 apoptosis regulator	PIK3CA	51
BCL2L1	3	BCL2L1	598	H. sapiens	BCL2 like 1	MTOR	48
CCND1	4	CCND1	595	H. sapiens	cyclin D1	PIK3R1	47
CCND2	5	CCND2	894	H. sapiens	cyclin D2	EGFR	46
CCND3	6	CCND3	896	H. sapiens	cyclin D3	ERBB2	44
CCNE1	7	CCNE1	898	H. sapiens	cyclin E1	HSP90AA1	40
CCNE2	8	CCNE2	9134	H. sapiens	cyclin E2	MAPK1	39
CDK2	9	CDK2	1017	H. sapiens	cyclin dependent kinase 2	CCND1	39
CDK4	10	CDK4	1019	H. sapiens	cyclin dependent kinase 4	JAK2	38
CDK6	11	CDK6	1021	H. sapiens	cyclin dependent kinase 6	BCL2L1	37
CHRM1	12	CHRM1	1128	H. sapiens	cholinergic receptor muscarinic 1	MDM2	36
CHRM2	13	CHRM2	1129	H. sapiens	cholinergic receptor muscarinic 2	PIK3CB	33
CSF1R	14	CSF1R	1436	H. sapiens	colony stimulating factor 1 receptor	MCL1	32
EGFR	15	EGFR	1956	H. sapiens	epidermal growth factor receptor	GSK3B	31
EPHA2	16	EPHA2	1969	H. sapiens	EPH receptor A2	PIK3CD	31
ERBB2	17	ERBB2	2064	H. sapiens	erb-b2 receptor tyrosine kinase 2	JAK1	30
FGF21	18	FGF21	26291	H. sapiens	fibroblast growth factor 21	IL2	29
FGFR1	19	FGFR1	2260	H. sapiens	fibroblast growth factor receptor 1	RAF1	29
FLT1	20	FLT1	2321	H. sapiens	fms related receptor tyrosine kinase 1	KDR	29
FLT3	21	FLT3	2322	H. sapiens	fms related receptor tyrosine kinase 3	IGF1R	29
FLT4	22	FLT4	2324	H. sapiens	fms related receptor tyrosine kinase 4	KIT	29
GSK3B	23	GSK3B	2932	H. sapiens	glycogen synthase kinase 3 beta	PTK2	29
HSP90AA1	24	HSP90AA1	3320	H. sapiens	heat shock protein 90 alpha family class A member 1	PIK3CG	29
HSP90AB1	25	HSP90AB1	3326	H. sapiens	heat shock protein 90 alpha family class B member 1	MAP2K1	28
IGF1R	26	IGF1R	3480	H. sapiens	insulin like growth factor 1 receptor	RPS6KB1	25
IL2	27	IL2	3558	H. sapiens	interleukin 2	NFKB1	25
INSR	28	INSR	3643	H. sapiens	insulin receptor	RELA	25
ITGA2B	29	ITGA2B	3674	H. sapiens	integrin subunit alpha 2b	MET	25
ITGB3	30	ITGB3	3690	H. sapiens	integrin subunit beta 3	CDK4	24
JAK1	31	JAK1	3716	H. sapiens	Janus kinase 1	PDGFRB	24
JAK2	32	JAK2	3717	H. sapiens	Janus kinase 2	FGFR1	24
JAK3	33	JAK3	3718	H. sapiens	Janus kinase 3	HSP90AB1	22
KDR	34	KDR	3791	H. sapiens	kinase insert domain receptor	TLR4	22
KIT	35	KIT	3815	H. sapiens	KIT proto-oncogene, receptor tyrosine kinase	JAK3	22
MAP2K1	36	MAP2K1	5604	H. sapiens	mitogen-activated protein kinase kinase 1	FLT3	21
MAPK1	37	MAPK1	5594	H. sapiens	mitogen-activated protein kinase 1	SYK	21
MCL1	38	MCL1	4170	H. sapiens	MCL1 apoptosis regulator, BCL2 family member	CCNE1	20
MDM2	39	MDM2	4193	H. sapiens	MDM2 proto-oncogene	PDPK1	20
MET	40	MET	4233	H. sapiens	MET proto-oncogene, receptor tyrosine kinase	FGF21	20
MTOR	41	MTOR	2475	H. sapiens	mechanistic target of rapamycin kinase	ITGB3	20
NFKB1	42	NFKB1	4790	H. sapiens	nuclear factor kappa B subunit 1	CCND2	19
NGFR	43	NGFR	4804	H. sapiens	nerve growth factor receptor	CDK6	19
NTRK2	44	NTRK2	4915	H. sapiens	neurotrophic receptor tyrosine kinase 2	CDK2	19
PDGFRB	45	PDGFRB	5159	H. sapiens	platelet derived growth factor receptor beta	INSR	19
PDPK1	46	PDPK1	5170	H. sapiens	3-phosphoinositide dependent protein kinase 1	ITGA2B	18
PIK3CA	47	PIK3CA	5290	H. sapiens	phosphatidylinositol-4,5-bisphosphate 3-kinase catalytic subunit alpha	PPP2CA	18
PIK3CB	48	PIK3CB	5291	H. sapiens	phosphatidylinositol-4,5-bisphosphate 3-kinase catalytic subunit beta	CCND3	17
PIK3CD	49	PIK3CD	5293	H. sapiens	phosphatidylinositol-4,5-bisphosphate 3-kinase catalytic subunit delta	FLT1	16
PIK3CG	50	PIK3CG	5294	H. sapiens	phosphatidylinositol-4,5-bisphosphate 3-kinase catalytic subunit gamma	FLT4	15
PIK3R1	51	PIK3R1	5295	H. sapiens	phosphoinositide-3-kinase regulatory subunit 1	NGFR	13
PKN1	52	PKN1	5585	H. sapiens	protein kinase N1	BCL2	13
PPP2CA	53	PPP2CA	5515	H. sapiens	protein phosphatase 2 catalytic subunit alpha	TEK	12
PTK2	54	PTK2	5747	H. sapiens	protein tyrosine kinase 2	SGK1	12
RAF1	55	RAF1	5894	H. sapiens	Raf-1 proto-oncogene, serine/threonine kinase	CSF1R	11
RELA	56	RELA	5970	H. sapiens	RELA proto-oncogene, NF-kB subunit	EPHA2	11
RPS6KB1	57	RPS6KB1	6198	H. sapiens	ribosomal protein S6 kinase B1	CCNE2	11
RXRA	58	RXRA	6256	H. sapiens	retinoid X receptor alpha	RXRA	8
SGK1	59	SGK1	6446	H. sapiens	serum/glucocorticoid regulated kinase 1	NTRK2	8
SYK	60	SYK	6850	H. sapiens	spleen associated tyrosine kinase	CHRM1	5
TEK	61	TEK	7010	H. sapiens	TEK receptor tyrosine kinase	PKN1	3
TLR4	62	TLR4	7099	H. sapiens	toll like receptor 4	CHRM2	2
